# Supplementary material for: Nxf1 Natural Variant E610G Is a Semi-dominant Suppressor of IAP-Induced RNA Processing Defects
Source: PLoS Genet. 2015 Apr 2;11(4):e1005123. doi: 10.1371/journal.pgen.1005123 (PMC4383553; doi:10.1371/journal.pgen.1005123)
Supplement: S1 Table — Non-parametric p-values for the effect of Nxf1 alleles were corrected for false discovery rate (FDR) using the Benjamini-Hochberg procedure within each IAP class and experimental group (congenic stocks or genome edited allele). For sites measured in both experiments meta-analysis was performed using Fisher’s combined probability test. All tests were conducted in R. (XLSX) [file pgen.1005123.s001.xlsx]

## Sheet: S1-pvalues
gene	ratio_CB	class	Congenic: Wilcoxon p-value	Congenic: FDR q-value (within class)	E610G edited: Wilcoxon p-value	E610G edited: FDR q-value (all)	Fisher's combined probability test on both p-values	Fisher's combined probability test: FDR q-value (all)
Agtr1a	1.16116	full	0.012	0.049	0.0095	0.019	0.0011	0.0022
Cpne8	1.08295	full	0.027	0.072
Fhit	1.05621	full	0.034	0.077	0.14	0.15	0.03	0.033
Kcns3	1.05335	full	0.14	0.19
L3mbtl4	1.68228	full	0.039	0.078	0.013	0.02	0.0044	0.0066
Lphn3	1.03354	full	0.42	0.52
Me3	1.20538	full	0.0093	0.049
Nsdhl	1.18519	full	0.0024	0.02	0.039	0.052	0.00096	0.0022
Nudcd3	0.950694	full	0.74	0.85
Pde4d	0.90893	full	0.94	0.94
Pla2g4e	1.39312	full	0.00049	0.0078	0.00016	0.0019	1.36114e-06	1.6e-05
Scg5	1.13561	full	0.087	0.14
Slc20a2	1.07707	full	0.12	0.17
Tiam1	0.937257	full	0.84	0.9
Tmem163	1.1393	full	0.06	0.11
Zfp69-tm	7.78222	full	0.016	0.052
Agbl4	1.52591	I∆1	0.039	0.089	0.0054	0.013	0.002	0.0034
Cntn5_A	1.09424	I∆1	0.074	0.12
Csmd1	1.01287	I∆1	0.35	0.39
Dph5	1.15929	I∆1	0.08	0.12	0.012	0.02	0.0076	0.0091
Gbe1	1.14647	I∆1	0.016	0.048
Rgs3	0.884501	I∆1	0.98	0.98
Slc15a2	1.73589	I∆1	0.0078	0.035	0.00059	0.0023	6.11561e-05	0.00024
Snx29	1.17404	I∆1	0.13	0.17	0.32	0.32	0.17	0.17
Trpc6-tm	1.39138	I∆1	0.0024	0.022
Adk	1.06821	∆pol	0.5	0.6
Alk	1.08275	∆pol	0.37	0.6
Col23a1	1.10086	∆pol	0.48	0.6
Exoc4	0.972959	∆pol	0.79	0.79
Slc25a21	1.02079	∆pol	0.29	0.6
Slc9a2	1.02342	∆pol	0.52	0.6
Spon1	1.03023	∆pol	0.42	0.6
Amph	1.05644	LTR	0.18	0.46
Bdh1	1.02238	LTR	0.38	0.46
Dtd1	1.00936	LTR	0.32	0.46
Enoph1	1.04249	LTR	0.43	0.46
Tmco3	1.02042	LTR	0.46	0.46
Adamts13	2	other	0.001	0.007	0.0013	0.0039	1.89191e-05	0.00011
Cdh19	1.11604	other	0.016	0.056	0.057	0.069	0.0073	0.0091
Lhfpl3	1.03573	other	0.45	0.52
Phf20	1.02206	other	0.21	0.36
Rftn1	1.0199	other	0.32	0.45
Rsrc1	1.16345	other	0.8	0.8
Sntg1	1.08237	other	0.18	0.36	0.00048	0.0023	0.000894804	0.0022
