# Supplementary material for: Nxf1 Natural Variant E610G Is a Semi-dominant Suppressor of IAP-Induced RNA Processing Defects
Source: PLoS Genet. 2015 Apr 2;11(4):e1005123. doi: 10.1371/journal.pgen.1005123 (PMC4383553; doi:10.1371/journal.pgen.1005123)
Supplement: S2 Table — Sequences are presented for production of single guide RNAs and synthetic Cas9 mRNA, for single-stranded donor templates for homology-dependent repair, and for sequencing target and predicted off-target cleavage sites for the guide RNA used in genome editing. (XLSX) [file pgen.1005123.s002.xlsx]

## Sheet: S2-editing
Table S1. Oligonucleotides used for genome editing.
Oligos	Notes	Sequence
Cas9/sgRNA Synthesis
Cas9_F	Addition of T7 Promoter to Cas9 and amplification from pX330	TAATACGACTCACTATAGGGAGAATGGACTATAAGGACCACGAC
Cas9_R	Amplification of Cas9 from pX330	GCGAGCTCTAGGAATTCTTAC
T7_E610G_amp	Amplification of T7sgE610G.R	TAATACGACTCACTATAGTTATCTTTCT
Sp6_E610G_amp	Amplification of Sp6sgE610G.R	ATTTAGGTGACACTATAGATTTCATAAA
sgREV	sgRNA reverse primer	AAAAGCACCGACTCGGTG
T7sgE610G.R	T7E610G sgRNA template	AAAAGCACCGACTCGGTGCCACTTTTTCAAGTTGATAACGGACTAGCCTTATTTTAACTTGCTATTTCTAGCTCTAAAACTTGGCCTGCAGAAAGATAACTATAGTGAGTCGTATTA
SP6sgE610G.R	Sp6E610G sgRNA template	AAAAGCACCGACTCGGTGCCACTTTTTCAAGTTGATAACGGACTAGCCTTATTTTAACTTGCTATTTCTAGCTCTAAAACGAAGTAGCGTTTATGAAATCTATAGTGTCACCTAAAT
Targeted Repair
T7E610G-HDR	T7sgE610G HDR ssODN	GGGAAGGTGGGAGAGAGGTGCCTGGTTCTACTTACATTTTATCTTTCTGCAGGCTAAGGGAGGGATTCCAGAAGTAGCGTTTATGAAATGATCACAAGAAAAGTCCCCTTGTAAATAGCCCCTGGATAA
Sp6E610G-HDR	Sp6sgE610G HDR ssODN	GGGAAGGTGGGAGAGAGGTGCCTGGTTCTACTTACATTTTATCTTTCTGCAGGCCAAGGGAGGGATTCCAGAGGTAGCGTTTATGAAATGATCACAAGAAAAGTCCCCTTGTAAATAGCCCCTGGATAA
Sequencing
E610G PCR F	Genomic E610G Sequencing	GGTGACTGACTGCATTTTGG
E610G PCR R	Genomic E610G Sequencing	GTCAGATGAAGGCTGGGTGT
E610G_Clone_F	Add BamHI site	ACGTGGATCCAAGGCTGGGTGTGGTGATAC
E610G_Clone_R	Add EcoRV site	ATTCGATATCGCACCATGAGGCTCAATCTT
T7-Promoter	E610G Clone Sequencing	AATACGACTCACTATAGG
T3-Promoter	E610G Clone Sequencing	ATTAACCCTCACTAAAGG
Sp6_OT1_L	Off-Target Sequencing	TCACTCCTAGCTTTTGGTCCT
Sp6_OT2_F	Off-Target Sequencing	AGGACACTGGATGCTTTCAA
Sp6_OT3_F	Off-Target Sequencing	ATGGCTGTGTTGGGAGATGA
Sp6_OT4_F	Off-Target Sequencing	GCTAGACACTCTGCCACTCA
Sp6_OT5_F	Off-Target Sequencing	AGGGATGCGCTTACTGTTTC
Sp6_OT6_F	Off-Target Sequencing	CCATCGTGCACCAGAATGAC
Sp6_OT7_F	Off-Target Sequencing	TTCTTAGGGCCCTCTTTGCT
Sp6_OT8_F	Off-Target Sequencing	CTGGGATAAACATCATGCGCT
Sp6_OT9_F	Off-Target Sequencing	CATTTGCCATCCACCCTTCC
Sp6_OT10_F	Off-Target Sequencing	AGTGCTGAAATTGGCTTGCA
Sp6_OT11_F	Off-Target Sequencing	TCTTTGTTACTTTCCAAGCCTGT
Sp6_OT12_F	Off-Target Sequencing	GTCAGGTGTCTCTTAACATGTGT
Sp6_OT13_F	Off-Target Sequencing	CAGAGAACATTGGTGGCTGA
Sp6_OT14_F	Off-Target Sequencing	TATTGGGCAGATGGTGAGGG
Sp6_OT15_F	Off-Target Sequencing	CCTCCTGCAAGAAACTGCTG
Sp6_OT16_F	Off-Target Sequencing	AGGGAATGGTGAAATGGCAG
Sp6_OT17_F	Off-Target Sequencing	TGCCTCGATGCTTCGTTTCT
Sp6_OT1_R	Off-Target Sequencing	CCCACTGCTTAGTTTCTCTCC
Sp6_OT2_R	Off-Target Sequencing	TACCCAGAAGTGTGTTGCCA
Sp6_OT3_R	Off-Target Sequencing	GCAGAGCTTTAAGACAGAAACAT
Sp6_OT4_R	Off-Target Sequencing	GACCCAGAGCCAGACTAGAC
Sp6_OT5_R	Off-Target Sequencing	TCAACCAATGTGAGTCCTTCC
Sp6_OT6_R	Off-Target Sequencing	TTCCAGCCCACTCAGAACAT
Sp6_OT7_R	Off-Target Sequencing	GCCAATGCCATCACAAGTCA
Sp6_OT8_R	Off-Target Sequencing	GCCTAGTCCTGAGCTAAGACC
Sp6_OT9_R	Off-Target Sequencing	TGGGAATAGTGTCATTGACCTCA
Sp6_OT10_R	Off-Target Sequencing	GAGATCAGAGAGCCCCTGAC
Sp6_OT11_R	Off-Target Sequencing	TCTTCTGTTCACACTCTGCTTT
Sp6_OT12_R	Off-Target Sequencing	CACCAGCGTTAAAATCATTCTGT
Sp6_OT13_R	Off-Target Sequencing	GGTGCGTTCTCTGATGCAG
Sp6_OT14_R	Off-Target Sequencing	TCCCTTTACCGGCCAAATCT
Sp6_OT15_R	Off-Target Sequencing	TCATTCAGCAACAGGACCCT
Sp6_OT16_R	Off-Target Sequencing	TGCTGCTAACGTGTAACCCA
Sp6_OT17_R	Off-Target Sequencing	TTCTCTGGTCGTATGTGGCT
