# Supplementary material for: Nxf1 Natural Variant E610G Is a Semi-dominant Suppressor of IAP-Induced RNA Processing Defects
Source: PLoS Genet. 2015 Apr 2;11(4):e1005123. doi: 10.1371/journal.pgen.1005123 (PMC4383553; doi:10.1371/journal.pgen.1005123)
Supplement: S4 Table — Primer sequences are given, by class of assay, for dye intercalation quantitative PCR (Fig. 2B and Fig. 6), cassette exon inclusion and alternative splice site usage (Fig. 3A), and alternative events predicted by microarray data (Fig. 3C). (XLSX) [file pgen.1005123.s004.xlsx]

## Sheet: S4-primers
Target	RefSeq	Primer 1	Primer 2	Primer 3	Product size	Alternative product size	Majority ESTs	Comment	EST Ratio	Rationale	Note
IAP-intron alternative processing, qRT-PCR, Figure 2B
Agbl4 (4931433A01Rik)		TGATGGGGTTTGACCTGAAT	GAGTGAGCGTGGATGTCAAT		145	NA				sense IAP in intron
Agtr1a		TGCTCTCCCGGACTTAACAT	AAGGGCCATTTTGCTTTTCT		156	NA				sense IAP in intron
Alk		GCCTGATGCCTGAGAAGAAG	AGGAGGAGAAGGCGTTTCTG		149	NA				sense IAP in intron
Amph		GGCATCTTCGCCAAAAAC	CGGAGTTCTCGCTGAAGTCT		164	NA				sense IAP in intron
Bdh1		TCCCAGGAAAAGCCCTAAGT	GAACCCAAATCCAGAGTCACA		170	NA				sense IAP in intron
Cdh19		GGAAGGCTGTGGAAACTGAA	CATTGGCTGTCACCTTGATG		147	NA				sense IAP in intron
Cntn5		AGGAGCGGCCTGTGACTAAG	CCACAAAGGAAGGGAACTCA		121	NA				sense IAP in intron
Col23a1		GCCTGTTACGGGAGAAGTTG	GGTAGCCATCTCGTCCTGAT		159	NA				sense IAP in intron
Cpne8		CACAAGCAGTTGGGAATAAAGA	CAACATCATATAAGTCAAAACGAAGA		147	NA				sense IAP in intron
Csmd1		CTCTGGTTCACCACGGACTT	CCAAGATGTAGCCGGAGAGA		175	NA				sense IAP in intron
Dph5		GGGGCTACAACACACAGTGA	AGTGTCCGTCCAAAACACAA		159	NA				sense IAP in intron
Dtd1		CAGCTTCGCAAGAGCTACAG	CTCAGCTGCTTTGGGTCAG		149	NA				sense IAP in intron
Enoph1		CGAAGTCACCGTAATCCTGTT	CTGACGTCCTGCTGACACTC		147	NA				sense IAP in intron
Fhit		TTTGGCCAACATCTCATCAA	AAACAAATCGGCCACTTCAT		165	NA				sense IAP in intron
Gbe1		CACAGGCCTACGTGAGTGAA	CCGCTGCGTCAGAATCTAGT		168	NA				sense IAP in intron
Kcns3		AGGAGGAGCTTCTTGGATGA	TGGATTGAGAAGGCAGAGTG		135	NA				sense IAP in intron
L3mbtl4		GCGGGACACTGGGATATG	TCTCCAGCGCGTTCTTATCT		167	NA				sense IAP in intron
Lhfpl3		TTAGACGCCCTGATCCTCTC	TTGGCTTAACAGAAATGGTGAG		153	NA				sense IAP in intron
Lphn3		CCTCCCAGACATCTCCTTCA	GCTCAATGGGGTAGCTCTCA		136	NA				sense IAP in intron
Me3		CTGTACATCGGCCTGAAACA	CATTGGCATTGGCAAAGTCT		136	NA				sense IAP in intron
Nsdhl		TGCTGGAGCGAGGCTATACT	GCAGTGGAAAACTGTGCTTACA		143	NA				sense IAP in intron
Nudcd3		TGCCATCCGTGAGAACTACA	GAGGACACGCTCTCCATTCT		160	NA				sense IAP in intron
Pde4d		TTGTTGGAGGCCATCTCACT	CAACCAACCATCCATCAACA		147	NA				sense IAP in intron
Phf20		TCCTTCTGTCGGTTGGTCTG	GCTCCCACTTCAAAGCTGAT		131	NA				sense IAP in intron
Pla2g4e		TGTGCCCTCCTCACCTTTAC	CAGAGGGTCACAAAGCAGTCT		150	NA				sense IAP in intron
Rftn1		AGCTTCACGACGAAGGCTAC	GGCACCACGCTAACAAACTT		142	NA				sense IAP in intron
Rgs3		CATGGCCTTTTCCCTTTGTA	TCCAGCCAGAGAAAATGGAC		156	NA				sense IAP in intron
Rsrc1		ATGGCTCCAGAAGGAAAAGA	TGCTACGGGTTCTTCTGTGA		168	NA				sense IAP in intron
Scg5		ACATCCAGAGGCTGCTTCAT	AAAAGGACCCAGATGCTGAA		149	NA				sense IAP in intron
Slc15a2		CATGCTAAGAGGGGATGTGAA	TCAGGAGGCGGTTTTCTGTA		135	NA				sense IAP in intron
Slc20a2		AGGAGGACCCTGTTCCAAAC	CGAAGGATATGAGCGCTATTG		147	NA				sense IAP in intron
Slc25a21		CTGGCTTAGGATCGGGACTA	ACCCCAAGCCTTCCTTCTTA		150	NA				sense IAP in intron
Slc9a2		CCGTGTTCACCCTGGATTAC	GAAGCCCGACCATTATGAGA		153	NA				sense IAP in intron
Sntg1		AACATCCCGGTTGTCATTTC	AGCATTCCGAAGAACCTGAA		150	NA				sense IAP in intron
Snx29 (4933437K13Rik)		CCAATGCGTTCCATGTGTAT	TGCGGGAAAGCACTCTGTAG		118	NA				sense IAP in intron
Spon1		AGTTGCTGAACTGGGCTCAC	CGTGTCCTGTCCACTGAGAA		159	NA				sense IAP in intron
Srpk2		GCTGCTGATGTCAGTTAACTCTG	CCCCAGAATCTCCTCCTCTG		154	NA				sense IAP in intron
Tmco3		CATCGAGCCTATCCGTGACT	CAGCACTGCCAACACAAACT		148	NA				sense IAP in intron
Tmem163		AGTGGCCGCCTTCACTGT	ACTCCCTGTTTGCAGAGTGC		146	NA				sense IAP in intron
Trpc6		TGAATGGGGATGCAGAGACT	GACAGGAGCTGTTGCTGACA		130	NA				sense IAP in intron
Zfp69		AGGATCCCAGGAATCGTTGA	TATCCTGCCACTGACACCAG		144	NA				sense IAP in intron
Tiam1		CGTCACTGGTTGATGGCTAC	CTAGAATTGTCTCCGGGACTG		153	NA				sense IAP in intron
Non-IAP alternative splice sites, Figure 3A
Hnrnpa1	NM_001039129	GTGGGGATGGCTATAATGGA	CACCACCTCCAAAATTGCTT		194	35	even	cassette exon	even	Nxf1 interactor, known alternative splice	acrylamide gel
Thoc1	NM_153552	CTGATGAGCAATCACTCTGGA	TCCATGAGTTCCAATTTTCCTC		138	335	138	retained intron		Nxf1 interactor, known alternative splice
Nup98	NM_022979.1	GGATTTGGTGCAGTTGGTTC	AGCTGCTGGCTTACTTCCAA		213	164	164	alternate donor		Nxf1 interactor, known alternative splice
Nxt1	NM_001110159	GGGAGGAAGAGGAGAACAGG	CCTCCTCCTTAGGGATCCAG		262	127	262	cassette exon		Nxf1 interactor, known alternative splice
U2af1	multiple	TCGGTTGCACAATAAACCAA	GCACTGTTTTGGGGATTACG	CGTCAGCAGACTGGGAAGA	75	89, 156	75, 89	cassette exon		Nxf1 interactor, known alternative splice	3-primer assay
Nup214	NM_172268.2	ACTGGTGGGTCAGTCTTTGG	CCCCTCTTGTAGCATTTCCA		79	82	82	NAGNAG acceptor	11:0	Nxf1 interactor, known alternative splice
Daam1	NM_026102.2	TCTGCCTACCAAAGACAGCA	AATTCTGAGCTCTCCGACCA		136	109	even	cassette exon	3:4	Barash et al. 2010 Nature 465: 53-59
Xpo4	NM_020506.1	TGCAGTTTGCAGGCATATTT	AGAGAACCCACTCTCGGACA		101	256	101	cassette exon	20:6	Barash et al. 2010 Nature 465: 53-59
Vti1a	multiple	AAGGTCACGGATCGCCTAC	TCCAGCCTCTCCGTGTTATC		111	132	111	cassette exon	18:7	Barash et al. 2010 Nature 465: 53-59
Flnc	NM_001081185.1	GAAGGGGATGACCAAGTTGA	GAGAACCATGATGGCACCTT		288	189	288	cassette exon	10:4	Known alternative splice
Vegfa	NM_009505.4	GAAAGACAGAACAAAGCCAGA	GCGGATCTTGGACAAACAAA		77	149	77	cassette exon	13:5	Known alternative splice
Ank1	NM_001110783.1	GGAGGACGACACAGTGGATT	CCCTGTTTATCCCAGTCCAG		240	76	240	retained intron	6:4	Known alternative splice
Array-predicted Nxf1-responding altEvents, Figure 3C
uc009bxd-1_(67)		CTCCCAGTGAGAGCCTCAAA	CACACAGCCAATCCATTCTG		222	288		alt_cassette		Array hit
Klf5_1_s5e9		GCCAGTTAATTCGCCAACTC	AGGATGAATGCCGCTTACAC	TCCCAGGTGCACTTGTAGG	215	183		alt_end		Array hit	3-primer assay
Gale_1_s0e4		GAGGCGGTGCCTGGAGTC	CGAATGGCGTTATGGAAGTT	TCACCCCTACATCCTCCAAG	158	226		alt_start		Array hit	3-primer assay
Mrpl24_1_s0e6		GGACTGCGGACGTAGAGAAC	GTAGAAGGGGGAGGAAGTGG		275	152		alt_5'splice		Array hit
Slamf7_(104)		TTACCACTTTGGGGATCTGC	TCCTGTGCTTCTCAGCAGTG		147	252		alt_cassette		Array hit
uc007ify-1_1_s1e8		TCACCAGTGCATGGTTTCTC	ATCCGAAAACTGCCACACAT	CAAGTGATGTCTCGGTGGTG	160	287		alt_end		Array hit	3-primer assay
5730419I09Rik_(125)		CTCCCCATCCAGAGAACTGA	TCTTTTCCAGCACTCCCACT		204	176		alt_cassette		Array hit
Abca5_(1008)		TGTTGCCATTTGTGAGTTCAT	CGAAGTTCATAGGACATGGTG	GCATGATGCATCCAAATAAGA	156	271		retained_int		Array hit	3-primer assay
Ttc9c_(334)		AAAGGAGCGAAGCCTTTTTG	GTAGCGCTGGTTTCCTTCCT		128	440		retained_int		Array hit
Mkln1_(2565)		AGATGTTCCCTTGTCGATTCA	GGGCACAAAAGCAGTCAAA	ATGTTCCAGTGCAATCTTGG	183	248		complex		Array hit	3-primer assay
Fkbp14_(90) a		GGCAAAGAAGGAAAAGTATTTTAGTA	CTCCTGGAAATTCGAAATGG	TCGTGATGGCTTTCATTCAC	300	153		alt_cassette		Array hit	3-primer assay
Fkbp14_(90) b		TGGGCATACTGGAGGTTCTC	CCATTTCGAATTTCCAGGAG		265	175		alt_cassette		Array hit
Fkbp2_alt3_1		GCGCAGAAGTGACAGCAC	TCAAACTCCGTCCCATCTTC		285	249		alt_3'splice		Array hit
uc007ify-1_1_s1e8		CTTGGACAACAGCACACCAG	GAGTTGGAGATGGAGGGTTG		309	133		alt_end		Array hit
Slc17a5_2_s10e25		ATTTCCTATGCGGGAGCAC	ACCTTCTGCGAAGAAAGCTG	TTTGAAGTTTTTCTTAAGCCTTTTCT	236	148		alt_end		Array hit	3-primer assay
C430048L16Rik_1_s3e8		AGGGGAGTGTGGTCTCCATT	CTGTCAAGATCCCAGGAAGC		155	294		complex		Array hit
Tmem138_(72)		TCCGAATGGCTCCTGTTATC	AAGCTGCTGGAGTTTTTCCA		165	239		alt_3		Array hit
Ap1b1_(63)		GGCTCAGCGAGTAGTGCAG	TCTCCCCTTTCTTGGTTGTG	CGGACATTTTGCTGCTGAAG	168	129		alt_cassette		Array hit	3-primer assay
Ganab_(66)		GGACTTATGGCCTTTGAGCA	CCTTTTCCTGGGTCTCCTCT		199	133		alt_cassette		Array hit
Runx1_1_s0e5		TTTTCGAAAGGAAACGATGG	TCAATCGGCTTGTTGTGATG	ATGACGGTGACCAGAGTGC	375	334		alt_start		Array hit	3-primer assay
Stx3_2_s17e30		CCAGCCATCTTCACTTCTGG	CTGTGTGCATGACATTCAACTCT	CTCAATGCGGTCAATCATGG	199	180		alt_end		Array hit	3-primer assay
Trpc6_1_s5e27		TTAGCAATGAGCTGGCAGTG	GCTCTTTCCAGCTTGGCATA	TGCTGACAGTTTGGATGAGC	299	256		alt_end		Array hit	3-primer assay
uc008cev-1_(698)		CCTCATCAAGGTCCAAAGGA	GGGCAGAGAGTTGGATCGTA	GATGCACCCAGGATCTCG	242	155		retained_int		Array hit	3-primer assay
Wdr33_(227)		TCACCTTTGATGGAAAACGA	GCAGGTGTGCAGATAGAGCA	CACAAGGTGAACTCCCCACT	175	316		alt_cassette		Array hit	3-primer assay
Serpina3m_1_s0e15		CAGGAGTCAGCTATCACAGAGG	CCCTGGTGGATGTCTGCTT	ACACCAAGACAATGGGACAC	389	246		alt_start		Array hit	3-primer assay
